# Supplementary material for: Green Synthesis of Laser-Induced Graphene with Copper Oxide Nanoparticles for Deicing Based on Photo-Electrothermal Effect
Source: Nanomaterials (Basel). 2022 Mar 14;12(6):960. doi: 10.3390/nano12060960 (PMC8951176; doi:10.3390/nano12060960)
Supplement: Supplementary file 1 [file nanomaterials-12-00960-s001.zip]

Archive with 1 entries (1 files):
- nanomaterials-1563347-supplementary.pdf
